# Supplementary material for: Identification and validation a TGF-β-associated long non-coding RNA of head and neck squamous cell carcinoma by bioinformatics method
Source: J Transl Med. 2018 Feb 28;16:46. doi: 10.1186/s12967-018-1418-6 (PMC5831574; doi:10.1186/s12967-018-1418-6)
Supplement: Supplementary file 1 — Additional file 1. Dysregulated lncRNAs in tumor tissues paired with normal tissues. [file 12967_2018_1418_MOESM1_ESM.xls]

## Sheet: default
GeneID	Symbol	Fold-change	style	p-value	FDR	Refseq
2498	FTH1P3	1.74	up	6.01e-05	0.00225	NR_002201.1
2681	GGTA1P	0.15	down	1e-07	1.49e-06	NR_045211.1, NR_003191.1
3137	HLA-J	1.79	up	0.0002936	0.00865	NR_024240.1
3653	IPW	0.4	down	0.0002141	0.00555	NR_023915.1
4213	MEIS3P1	0.53	down	8.21e-05	0.00237	NR_002211.1
4888	NPY6R	0.2	down	0.0001817	0.00479	NR_002713.3
6791	AURKAPS1	3	up	1e-07	1.06e-06	NR_001587.1
7754	ZNF204P	0.57	down	1.8e-06	9.07e-05	NR_002722.2, NR_024553.1
8418	CMAHP	0.39	down	1.48e-05	0.000533	NR_027626.1
10866	HCP5	2.08	up	1.4e-05	0.00062	NR_040662.1
26255	PTTG3P	2.1	up	0.0003844	0.0108	NR_002734.1
54508	EPB41L4A-AS2	0.31	down	1e-07	1.49e-06	NR_027706.1
55000	TUG1	1.53	up	1e-07	1.06e-06	NR_110493.1, NR_002323.2
55073	LRRC37A4P	0.48	down	3.1e-06	0.000142	XR_430760.2, NR_002940.2
55384	MEG3	0.46	down	0.0020358	0.0425	NR_046465.2, NR_033359.1, NR_003530.2, NR_046468.2, NR_046473.1
79315	OR7E91P	0.41	down	0.0002402	0.00615	NR_002185.3
79686	LINC00341	0.52	down	2.33e-05	0.000787	NR_026779.1
80054	CEBPA-AS1	0.58	down	6.68e-05	0.00197	NR_026887.1
81854	ZNF205-AS1	0.48	down	3.5e-06	0.000157	NR_024166.1, NR_024167.1
83869	TTTY14	0.33	down	2e-07	1.54e-05	NR_125735.1, NR_125736.1, NR_001543.3
83956	RACGAP1P	1.84	up	0.0001407	0.00467	NR_026583.1
84848	MIR503HG	3.25	up	1e-07	7.47e-06	NR_024607.1
84852	ATP1A1-AS1	0.64	down	8.39e-05	0.00241	NR_024125.2, NR_024126.1, NR_024124.2
84981	MIR22HG	0.65	down	0.001139	0.0251	NR_028504.1, NR_028503.1, NR_028505.1
92973	LINC00950	0.21	down	1e-07	1.49e-06	NR_024006.1
112597	LINC00152	2.07	up	3.6e-06	0.000182	NR_024205.1
114043	TSPEAR-AS2	1.96	up	0.0001926	0.00608	NR_026547.1
114915	EPB41L4A-AS1	0.52	down	1e-07	1.49e-06	NR_015370.2
116123	FMO9P	0.24	down	0.0001517	0.00408	NR_002925.2
121952	METTL21EP	0.17	down	1.08e-05	0.000407	NR_026965.1
134466	ZNF300P1	0.28	down	1e-07	1.49e-06	NR_026867.1
151507	MSL3P1	1.81	up	0.0007809	0.0192	NR_024322.1
171022	ABHD11-AS1	0.36	down	9.1e-06	0.000352	NR_026690.1
171423	PDIA3P1	1.59	up	4.78e-05	0.00184	NR_002305.1
197187	SNAI3-AS1	0.64	down	0.0005752	0.0135	NR_024399.1
200197	TMEM51-AS1	0.44	down	5.94e-05	0.00178	NR_027136.1
205251	LINC00116	0.42	down	1.8e-06	9.07e-05	NR_027063.1
207107	SFTA1P	4.85	up	1e-07	7.47e-06	NR_027082.1
221718	LINC00518	2.62	up	0.0002145	0.00666	NR_027793.1
246126	TXLNGY	0.42	down	0.0001658	0.00442	NR_045128.1
282566	LINC00515	0.63	down	9.65e-05	0.00273	NR_024092.1
283050	ZMIZ1-AS1	0.53	down	0.000156	0.00418	NR_015429.1, NR_024429.1
284232	ANKRD20A9P	0.59	down	0.0001964	0.00514	NR_027995.1
284233	CYP4F35P	0.064	down	1e-07	1.49e-06	NR_026756.1
284276	LINC00908	0.24	down	1e-07	1.49e-06	NR_015417.1
284440	LINC00663	0.44	down	1e-07	1.49e-06	NR_026956.1
284578	LOC284578	0.29	down	0.0002684	0.0068	NR_027086.1
284835	LINC00323	0.61	down	0.0011373	0.0251	NR_024100.1
286467	FIRRE	5	up	1e-07	1.06e-06	NR_026975.1
339524	LINC01140	0.33	down	4e-07	2.67e-05	NR_026989.1
347746	PWARSN	0.28	down	1e-07	1.49e-06	NR_022011.1
360132	FKBP9P1	3.37	up	1e-07	1.06e-06	NR_027342.1
374387	DKFZp779M0652	0.4	down	5.15e-05	0.00157	NR_027134.1
387066	SNHG5	0.6	down	2.9e-06	0.000135	NR_003038.2
388815	MIR99AHG	0.2	down	1e-07	1.49e-06	NR_027791.3, NR_136545.1, NR_027790.3, NR_136550.1, NR_136543.1
389741	GLIDR	0.63	down	1e-06	5.6e-05	NR_126046.1
391267	ANKRD20A11P	0.37	down	6.7e-06	0.000271	NR_027270.1
399668	SMIM10L2A	0.44	down	0.0023877	0.0491	NR_024359.2
400027	LINC00938	0.52	down	1e-07	1.49e-06	NR_028408.1
400508	CRYM-AS1	2.05	up	4.8e-06	0.000236	NR_026675.1
401136	TMPRSS11BNL	0.074	down	1e-07	1.49e-06	NR_104048.1
401431	ATP6V0E2-AS1	0.53	down	0.0004418	0.0107	NR_027040.1
440081	DDX12P	2.04	up	1e-07	7.47e-06	NR_033399.1
440905	FAR2P1	3.5	up	2.3e-05	0.000966	NR_026758.2
441191	RNF216P1	1.63	up	1e-07	1.06e-06	NR_023385.1
541471	MIR4435-2HG	2.02	up	1e-07	7.47e-06	NR_136163.1, NR_136162.1
572558	PGM5-AS1	0.6	down	1.23e-05	0.000455	NR_121192.1, NR_015423.2
595135	PGM5P2	0.57	down	0.0015973	0.0341	NR_002836.2
619383	SCARNA9	0.51	down	5.3e-06	0.000223	NR_002569.2
643763	UG0898H09	0.17	down	1e-07	1.49e-06	NR_027378.1
645683	RPL13AP3	0.62	down	0.0006937	0.016	NR_004844.1
646471	LOC646471	0.59	down	2.85e-05	0.000937	NR_024498.1
653162	RPSAP9	0.63	down	3.72e-05	0.00118	NR_026890.1
654466	KGFLP2	0.57	down	3.22e-05	0.00104	NR_003670.1
692099	FAM86DP	0.66	down	3.53e-05	0.00113	NR_024241.1
729171	ANKRD20A8P	0.42	down	1.27e-05	0.000467	NR_003366.2
100038246	TLX1NB	0.48	down	0.0018355	0.0387	NR_130722.1, NR_130723.1
100093630	SNHG8	0.64	down	1.2e-06	6.5e-05	NR_003584.3
100124700	HOTAIR	4.78	up	1e-07	1.06e-06	NR_003716.3, NR_047518.1
100128191	TMPO-AS1	2.05	up	5e-07	3.07e-05	NR_027157.1
100128288	LOC100128288	0.46	down	1.08e-05	0.000407	NR_024447.1
100128782	LINC00476	0.61	down	1e-07	8.89e-06	NR_023389.1
100129354	NRADDP	0.52	down	0.000268	0.00679	NR_024046.1
100130449	PP14571	0.16	down	4e-07	2.67e-05	NR_024014.1
100130776	AGAP2-AS1	1.89	up	1e-07	1.06e-06	NR_027032.1
100131193	CCDC183-AS1	0.55	down	0.000606	0.0142	NR_024580.1
100133036	FAM95B1	0.26	down	1e-07	1.49e-06	NR_026759.1
100190938	RAMP2-AS1	0.36	down	2e-06	9.89e-05	NR_024462.1
100192420	FLJ41941	0.37	down	0.0002742	0.00693	NR_024417.1
100302650	BRE-AS1	0.46	down	0.0003484	0.0086	NR_028308.1
